# Supplementary material for: Is Self-Efficacy Related to the Quality of Life in Elite Athletes after Spinal Cord Injury?
Source: Int J Environ Res Public Health. 2021 Oct 15;18(20):10866. doi: 10.3390/ijerph182010866 (PMC8535663; doi:10.3390/ijerph182010866)
Supplement: Supplementary file 1 [file ijerph-18-10866-s001.zip]

Archive with 1 entries (1 files):
- ijerph-1392777-supplementary.pdf
